# Supplementary material for: Symbolic heart rate transition motifs during nocturnal sleep are associated with diabetic complications in type 2 diabetes
Source: PLoS One. 2025 Sep 24;20(9):e0333067. doi: 10.1371/journal.pone.0333067 (PMC12459800; doi:10.1371/journal.pone.0333067)
Supplement: S1 File — (XLSX) [file pone.0333067.s004.xlsx]

## Sheet: Sheet6
Subject	subjective sleep quality	sleep latency	sleep duration	habitual sleep efficiency	sleep disturbances	sleep medication	daytime dysfunction	PSQI score	Diabetic Complications	Diabetic nephropathy	Diabetic retinopathy and cataract	Diabetic peripheral neuropathy	Coronary artery disease and cardiac insufficiency	Lower extremity atherosclerosis or stenosis	Carotid plaque
1	1	0	0	0	1	0	2	4	0	0	0	0	0	0	0
2	2	0	0	0	1	0	2	5	0	0	0	0	0	0	0
3	2	2	1	0	1	0	2	8	0	0	0	0	0	0	0
4	1	1	1	1	1	0	1	6	0	0	0	0	0	0	0
5	2	3	1	0	1	0	1	8	0	0	0	0	0	0	0
6	3	0	1	0	1	0	1	6	0	0	0	0	0	0	0
7	2	1	2	0	1	3	3	12	0	0	0	0	0	0	0
8	2	0	1	1	1	0	3	8	0	0	0	0	0	0	0
9	3	1	1	1	2	0	2	10	0	0	0	0	0	0	0
10	1	0	1	0	1	0	1	4	0	0	0	0	0	0	0
11	1	0	1	0	1	0	2	5	0	0	0	0	0	0	0
12	0	1	0	0	2	0	1	4	1	1	1	0	1	0	0
13	2	1	1	0	1	0	1	6	1	0	0	1	1	0	0
14	2	1	1	1	1	0	3	9	0	0	0	0	0	0	0
15	2	1	1	0	1	0	2	7	1	1	1	0	0	0	0
16	2	2	1	0	1	0	3	9	1	0	1	0	0	0	0
17	1	1	0	0	1	0	0	3	0	0	0	0	0	0	0
18	0	0	1	0	1	0	0	2	1	0	1	0	0	0	0
19	1	1	1	0	1	0	1	5	1	1	0	0	0	0	0
20	3	3	0	1	2	2	2	13	1	0	1	0	0	0	0
21	2	1	1	0	1	0	2	7	0	0	0	0	0	0	0
22	2	3	0	0	2	0	2	9	1	1	0	1	0	0	0
23	0	1	0	0	1	0	0	2	1	0	0	0	0	1	0
24	1	1	0	0	1	0	0	3	1	0	1	0	0	1	0
25	0	0	0	0	1	0	0	1	0	0	0	0	0	0	0
26	1	1	0	0	2	0	1	5	0	0	0	0	0	0	0
27	2	2	0	1	2	0	1	8	1	0	1	0	0	0	1
28	1	1	0	0	1	1	0	4	1	1	0	1	0	0	1
29	1	1	0	0	1	1	1	5	1	0	0	0	0	0	1
30	1	1	0	0	1	1	1	5	1	1	1	0	0	0	0
31	1	0	0	0	1	0	0	2	0	0	0	0	0	0	0
32	1	1	0	0	1	1	0	4	0	0	0	0	0	0	0
33	2	1	2	3	2	1	2	13	0	0	0	0	0	0	0
34	2	1	0	1	1	2	1	8	1	0	1	0	0	0	0
35	1	3	0	1	1	0	0	6	1	0	0	1	0	0	1
